# Supplementary material for: First evidence for backcrossing of F1 hybrids in Acropora corals under sperm competition
Source: Sci Rep. 2022 Mar 30;12:5356. doi: 10.1038/s41598-022-08989-1 (PMC8967929; doi:10.1038/s41598-022-08989-1)
Supplement: Supplementary file 1 — Supplementary Data. [file 41598_2022_8989_MOESM1_ESM.xlsx]

## Sheet: Sheet1
Supplementary Table 1. Fertilization rates at no-choice experiment in 2016 and 2016
2016					sperm
		Aflo_1(106)	Aflo_1(105)	Aflo_1(104)	Aflo_11(106)	Aflo_11(105)	Aflo_11(104)	Aflo_13(106)	Aflo_13(105)	Aflo_13(104)	Aflo_15(106)	Aflo_15(105)	Aflo_15(104)	Aflo_74(106)	Aflo_74(105)	Aflo_74(104)	FLOint (106)	FLOint (105)	FLOint (104)
	Aflo_1	0	N.D.	N.D.	N.D.	N.D.	N.D.	0	0	0	N.D.	N.D.	N.D.	N.D.	N.D.	N.D.	0.17	N.D.	0.45
	Aflo_11	0.07	0	0	0	N.D.	N.D.	N.D.	N.D.	N.D.	N.D.	N.D.	N.D.	N.D.	N.D.	N.D.	0.49	N.D.	0.7
	Aflo_13	0.11	0.01	0	N.D.	N.D.	N.D.	0	N.D.	N.D.	N.D.	N.D.	N.D.	N.D.	N.D.	N.D.	0.28	N.D.	0.63
egg	Aflo_15	N.D.	N.D.	N.D.	N.D.	N.D.	N.D.	N.D.	N.D.	N.D.	0	N.D.	N.D.	0.01	0	0	0.1	N.D.	0.27
	Aflo_74	N.D.	N.D.	N.D.	N.D.	N.D.	N.D.	N.D.	N.D.	N.D.	0	0	0	0	N.D.	N.D.	0.01	N.D.	0.22
	FLOint	N.D.	0.72	0.67	0.74	0.3	0.6	N.D.	0.78	0.79	0.86	N.D.	0.54	N.D.	0.85	0.77	0.76	0.89	0.76
			Self crossing
2017
					sperm
		Aint_i5 (106)	Aint_i5 (105)	Aint_i5 (104)	Aint_i72 (106)	Aint_i72 (105)	Aint_i72 (104)	Aint_i2 (106)	Aint_i2 (105)	Aint_i2 (104)	INTflo (106)	INTflo (104)
	Aint_i5	0	0	0	0.98	1	0.99	0	0.01	0	0.97	0.9
	Aint_i72	0.92	0.91	0.89	0.01	0	0.01	0	0	0.01	0.96	0.96
	Aint_i2	0	0	0	0	0	0	0	0.02	0	0	0
egg	INTflo	0.98	0.91	0.97	0.98	0.97	0.98	0	0	0	0	0
			Self crossing
