# Supplementary material for: First evidence for backcrossing of F1 hybrids in Acropora corals under sperm competition
Source: Sci Rep. 2022 Mar 30;12:5356. doi: 10.1038/s41598-022-08989-1 (PMC8967929; doi:10.1038/s41598-022-08989-1)
Supplement: Supplementary file 5 — Supplementary Table. [file 41598_2022_8989_MOESM5_ESM.xlsx]

## Sheet: FLOint
Microatelite analyses with 11745m3
no	combination	Egg	A. floirda sprem	Hybrid allele	presumed Hybdi alleles	Allele 1	Allele 2	Hybrid	A.florida*A.floirda	Selfing	Couldn't decide
F1	-					188	212
F11	-					191	194
F13	-					194	194
F15	-					191	194
F23	-					214	214
F26	-					194	202
F74	-					188	212
FLOint	-					194	200
Sperm choice experiments (A.florida eggx(A.florida sperm+Hybrid FLOint sperm) For example, capital F11 indicates Eggs of A. floirda colony number f11, f11 means sperm of colony f11, and (6) indidates sperm concentration. "6" means 10^6 sperm/ml
	combination	Egg	A. floirda sprem	Hybrid allele	presumed Hybdi alleles	Allele 1	Allele 2	Hybrid	A.florida*A.floirda	Selfing	Couldn't decide
	F11*f1(6)+h(4)	191 194	188 212	194 200	191 194, 191 20, 194 194, 194 212	194	194	○
	F11*f1(6)+h(4)	191 194	188 212	194 200	191 194, 191 20, 194 194, 194 212	188	194	○
	F11*f1(6)+h(4)	191 194	188 212	194 200	191 194, 191 20, 194 194, 194 212	n/a	224				○
	F11*f1(6)+h(4)	191 194	188 212	194 200	191 194, 191 20, 194 194, 194 212	188	194	○
	F13*f1(6)+h(4)	194 194	188 212	194 200	194, 200	194	212		○
	F13*f1(6)+h(6)	194 194	188 212	194 200	194, 200	n/a	n/a
	F13*f1(6)+h(6)	194 194	188 212	194 200	194, 200	194	212		○
	F13*f1(6)+h(6)	194 194	188 212	194 200	194, 200	188	194		○
	F15*f74(6)+h(4)	191 194	188 212	194, 200	191 194, 191 200, 194 194, 194 212	191	200	○
	F15*f74(6)+h(4)	191 194	188 212	194, 200	191 194, 191 200, 194 194, 194 212	194	200	○
	F15*f74(6)+h(6)	191 194	188 212	194, 200	192 194, 191 200, 194 194, 194 212	191	194	○
	F15*f74(6)+h(6)	191 194	188 212	194, 200	193 194, 191 200, 194 194, 194 212	194	200	○
	F15*f74(6)+h(6)	191 194	188 212	194, 200	194 194, 191 200, 194 194, 194 212	n/a	200	○
	F15*f74(6)+h(6)	191 194	188 212	194, 200	195 194, 191 200, 194 194, 194 212	n/a	200	○
	F15*f74(6)+h(6)	191 194	188 212	194, 200	196 194, 191 200, 194 194, 194 212	194	200	○
Sperm choice experiments (Hybrid FLOint eggx(A.florida sperm+Hybrid FLOint sperm) For example, Captal H means FLOint hybrid eggs, f11 indicates colony number and (6) indidates sperm concentration. "6" means 10^6 sperm/ml
B_1	H*h(4)+f1(5)	194 200	188 212	194 200	194 194, 194 200, 200 200	194	194	○
B_10	H*h(4)+f1(5)	194 200	188 212	194 200	194 194, 194 200, 200 200	194	200	○
B_11	H*h(4)+f1(5)	194 200	188 212	194 200	194 194, 194 200, 200 200	194	200	○
B_12	H*h(4)+f1(5)	194 200	188 212	194 200	194 194, 194 200, 200 200	200	200	○
B_13	H*h(4)+f1(5)	194 200	188 212	194 200	194 194, 194 200, 200 200	194	194	○
B_14	H*h(4)+f1(5)	194 200	188 212	194 200	194 194, 194 200, 200 200	194	200	○
B_15	H*h(4)+f1(5)	194 200	188 212	194 200	194 194, 194 200, 200 200	200	200	○
B_16	H*h(4)+f1(5)	194 200	188 212	194 200	194 194, 194 200, 200 200	194	194	○
B_17	H*h(4)+f1(5)	194 200	188 212	194 200	194 194, 194 200, 200 200	194	200	○
B_18	H*h(4)+f1(5)	194 200	188 212	194 200	194 194, 194 200, 200 200	194	200	○
B_19	H*h(4)+f1(5)	194 200	188 212	194 200	194 194, 194 200, 200 200	194	200	○
B_2	H*h(4)+f1(5)	194 200	188 212	194 200	194 194, 194 200, 200 200	200	212	○
B_20	H*h(4)+f1(5)	194 200	188 212	194 200	194 194, 194 200, 200 200	194	200	○
B_21	H*h(4)+f1(5)	194 200	188 212	194 200	194 194, 194 200, 200 200	200	200	○
B_22	H*h(4)+f1(5)	194 200	188 212	194 200	194 194, 194 200, 200 200	200	200	○
B_23	H*h(4)+f1(5)	194 200	188 212	194 200	194 194, 194 200, 200 200	194	200	○
B_24	H*h(4)+f1(5)	194 200	188 212	194 200	194 194, 194 200, 200 200	194	194	○
B_25	H*h(4)+f1(5)	194 200	188 212	194 200	194 194, 194 200, 200 200	194	200	○
B_26	H*h(4)+f1(5)	194 200	188 212	194 200	194 194, 194 200, 200 200	200	200	○
B_3	H*h(4)+f1(5)	194 200	188 212	194 200	194 194, 194 200, 200 200	194	200	○
B_4	H*h(4)+f1(5)	194 200	188 212	194 200	194 194, 194 200, 200 200	194	200	○
B_5	H*h(4)+f1(5)	194 200	188 212	194 200	194 194, 194 200, 200 200	194	200	○
B_6	H*h(4)+f1(5)	194 200	188 212	194 200	194 194, 194 200, 200 200	194	200	○
B_7	H*h(4)+f1(5)	194 200	188 212	194 200	194 194, 194 200, 200 200	194	194	○
B_9	H*h(4)+f1(5)	194 200	188 212	194 200	194 194, 194 200, 200 200	194	194	○
G_1	H*h(4)+f11(4)	194 200	191 194	194 200	194 194, 194 200, 200 200	194	200	○
G_10	H*h(4)+f11(4)	194 200	191 194	194 200	194 194, 194 200, 200 200	194	194	○
G_11	H*h(4)+f11(4)	194 200	191 194	194 200	194 194, 194 200, 200 200	200	200	○
G_13	H*h(4)+f11(4)	194 200	191 194	194 200	194 194, 194 200, 200 200	194	194	○
G_14	H*h(4)+f11(4)	194 200	191 194	194 200	194 194, 194 200, 200 200	194	200	○
G_15	H*h(4)+f11(4)	194 200	191 194	194 200	194 194, 194 200, 200 200	194	200	○
G_16	H*h(4)+f11(4)	194 200	191 194	194 200	194 194, 194 200, 200 200	194	200	○
G_17	H*h(4)+f11(4)	194 200	191 194	194 200	194 194, 194 200, 200 200	194	194	○
G_18	H*h(4)+f11(4)	194 200	191 194	194 200	194 194, 194 200, 200 200	194	194	○
G_19	H*h(4)+f11(4)	194 200	191 194	194 200	194 194, 194 200, 200 200	194	194	○
G_2	H*h(4)+f11(4)	194 200	191 194	194 200	194 194, 194 200, 200 200	194	200	○
G_20	H*h(4)+f11(4)	194 200	191 194	194 200	194 194, 194 200, 200 200	194	200	○
G_21	H*h(4)+f11(4)	194 200	191 194	194 200	194 194, 194 200, 200 200	194	200	○
G_22	H*h(4)+f11(4)	194 200	191 194	194 200	194 194, 194 200, 200 200	194	200	○
G_23	H*h(4)+f11(4)	194 200	191 194	194 200	194 194, 194 200, 200 200	194	194	○
G_24	H*h(4)+f11(4)	194 200	191 194	194 200	194 194, 194 200, 200 200	194	200	○
G_3	H*h(4)+f11(4)	194 200	191 194	194 200	194 194, 194 200, 200 200	194	194	○
G_4	H*h(4)+f11(4)	194 200	191 194	194 200	194 194, 194 200, 200 200	194	200	○
G_5	H*h(4)+f11(4)	194 200	191 194	194 200	194 194, 194 200, 200 200	200	200	○
G_7	H*h(4)+f11(4)	194 200	191 194	194 200	194 194, 194 200, 200 200	194	194	○
G_8	H*h(4)+f11(4)	194 200	191 194	194 200	194 194, 194 200, 200 200	200	200	○
G_9	H*h(4)+f11(4)	194 200	191 194	194 200	194 194, 194 200, 200 200	194	200	○
F_1	H*h(4)+f11(5)	194 200	191 194	194 200	194 194, 194 200, 200 200	194	200	○
F_10	H*h(4)+f11(5)	194 200	191 194	194 200	194 194, 194 200, 200 200	194	200	○
F_12	H*h(4)+f11(5)	194 200	191 194	194 200	194 194, 194 200, 200 200	194	200	○
F_13	H*h(4)+f11(5)	194 200	191 194	194 200	194 194, 194 200, 200 200	194	200	○
F_15	H*h(4)+f11(5)	194 200	191 194	194 200	194 194, 194 200, 200 200	194	200	○
F_16	H*h(4)+f11(5)	194 200	191 194	194 200	194 194, 194 200, 200 200	194	194	○
F_3	H*h(4)+f11(5)	194 200	191 194	194 200	194 194, 194 200, 200 200	194	200	○
F_4	H*h(4)+f11(5)	194 200	191 194	194 200	194 194, 194 200, 200 200	194	200	○
F_5	H*h(4)+f11(5)	194 200	191 194	194 200	194 194, 194 200, 200 200	194	200	○
F_7	H*h(4)+f11(5)	194 200	191 194	194 200	194 194, 194 200, 200 200	200	200	○
F_9	H*h(4)+f11(5)	194 200	191 194	194 200	194 194, 194 200, 200 200	194	194	○
E_10	H*h(4)+f11(6)	194 200	191 194	194 200	194 194, 194 200, 200 200	194	200	○
E_11	H*h(4)+f11(6)	194 200	191 194	194 200	194 194, 194 200, 200 200	194	200	○
E_12	H*h(4)+f11(6)	194 200	191 194	194 200	194 194, 194 200, 200 200	194	194	○
E_13	H*h(4)+f11(6)	194 200	191 194	194 200	194 194, 194 200, 200 200	194	194	○
E_14	H*h(4)+f11(6)	194 200	191 194	194 200	194 194, 194 200, 200 200	194	200	○
E_15	H*h(4)+f11(6)	194 200	191 194	194 200	194 194, 194 200, 200 200	194	194	○
E_16	H*h(4)+f11(6)	194 200	191 194	194 200	194 194, 194 200, 200 200	194	200	○
E_17	H*h(4)+f11(6)	194 200	191 194	194 200	194 194, 194 200, 200 200	194	194	○
E_18	H*h(4)+f11(6)	194 200	191 194	194 200	194 194, 194 200, 200 200	194	200	○
E_19	H*h(4)+f11(6)	194 200	191 194	194 200	194 194, 194 200, 200 200	194	194	○
E_2	H*h(4)+f11(6)	194 200	191 194	194 200	194 194, 194 200, 200 200	200	200	○
E_20	H*h(4)+f11(6)	194 200	191 194	194 200	194 194, 194 200, 200 200	194	200	○
E_21	H*h(4)+f11(6)	194 200	191 194	194 200	194 194, 194 200, 200 200	194	200	○
E_22	H*h(4)+f11(6)	194 200	191 194	194 200	194 194, 194 200, 200 200	194	200	○
E_24	H*h(4)+f11(6)	194 200	191 194	194 200	194 194, 194 200, 200 200	194	200	○
E_25	H*h(4)+f11(6)	194 200	191 194	194 200	194 194, 194 200, 200 200	194	200	○
E_26	H*h(4)+f11(6)	194 200	191 194	194 200	194 194, 194 200, 200 200	191	200	○
E_27	H*h(4)+f11(6)	194 200	191 194	194 200	194 194, 194 200, 200 200	194	200	○
E_28	H*h(4)+f11(6)	194 200	191 194	194 200	194 194, 194 200, 200 200	194	200	○
E_29	H*h(4)+f11(6)	194 200	191 194	194 200	194 194, 194 200, 200 200	200	200	○
E_30	H*h(4)+f11(6)	194 200	191 194	194 200	194 194, 194 200, 200 200	200	200	○
E_31	H*h(4)+f11(6)	194 200	191 194	194 200	194 194, 194 200, 200 200	194	200	○
E_32	H*h(4)+f11(6)	194 200	191 194	194 200	194 194, 194 200, 200 200	194	200	○
E_4	H*h(4)+f11(6)	194 200	191 194	194 200	194 194, 194 200, 200 200	200	200	○
E_5	H*h(4)+f11(6)	194 200	191 194	194 200	194 194, 194 200, 200 200	194	194	○
E_6	H*h(4)+f11(6)	194 200	191 194	194 200	194 194, 194 200, 200 200	194	194	○
E_7	H*h(4)+f11(6)	194 200	191 194	194 200	194 194, 194 200, 200 200	200	200	○
E_8	H*h(4)+f11(6)	194 200	191 194	194 200	194 194, 194 200, 200 200	194	200	○
E_9	H*h(4)+f11(6)	194 200	191 194	194 200	194 194, 194 200, 200 200	194	200	○
I_1	H*h(4)+f13(6)	194 200	194 194	194 200	194 194, 194 200, 200 200	194	200	○
I_10	H*h(4)+f13(6)	194 200	194 194	194 200	194 194, 194 200, 200 200	194	200	○
I_11	H*h(4)+f13(6)	194 200	194 194	194 200	194 194, 194 200, 200 200	200	200	○
I_12	H*h(4)+f13(6)	194 200	194 194	194 200	194 194, 194 200, 200 200	194	200	○
I_13	H*h(4)+f13(6)	194 200	194 194	194 200	194 194, 194 200, 200 200	194	200	○
I_14	H*h(4)+f13(6)	194 200	194 194	194 200	194 194, 194 200, 200 200	200	200	○
I_16	H*h(4)+f13(6)	194 200	194 194	194 200	194 194, 194 200, 200 200	194	194	○
I_17	H*h(4)+f13(6)	194 200	194 194	194 200	194 194, 194 200, 200 200	200	200	○
I_18	H*h(4)+f13(6)	194 200	194 194	194 200	194 194, 194 200, 200 200	194	194	○
I_19	H*h(4)+f13(6)	194 200	194 194	194 200	194 194, 194 200, 200 200	194	194	○
I_2	H*h(4)+f13(6)	194 200	194 194	194 200	194 194, 194 200, 200 200	194	194	○
I_20	H*h(4)+f13(6)	194 200	194 194	194 200	194 194, 194 200, 200 200	194	200	○
I_21	H*h(4)+f13(6)	194 200	194 194	194 200	194 194, 194 200, 200 200	194	200	○
I_22	H*h(4)+f13(6)	194 200	194 194	194 200	194 194, 194 200, 200 200	194	200	○
I_23	H*h(4)+f13(6)	194 200	194 194	194 200	194 194, 194 200, 200 200	200	200	○
I_24	H*h(4)+f13(6)	194 200	194 194	194 200	194 194, 194 200, 200 200	194	200	○
I_25	H*h(4)+f13(6)	194 200	194 194	194 200	194 194, 194 200, 200 200	194	200	○
I_26	H*h(4)+f13(6)	194 200	194 194	194 200	194 194, 194 200, 200 200	194	200	○
I_27	H*h(4)+f13(6)	194 200	194 194	194 200	194 194, 194 200, 200 200	194	200	○
I_29	H*h(4)+f13(6)	194 200	194 194	194 200	194 194, 194 200, 200 200	194	194	○
I_3	H*h(4)+f13(6)	194 200	194 194	194 200	194 194, 194 200, 200 200	194	200	○
I_30	H*h(4)+f13(6)	194 200	194 194	194 200	194 194, 194 200, 200 200	200	200	○
I_31	H*h(4)+f13(6)	194 200	194 194	194 200	194 194, 194 200, 200 200	194	194	○
I_4	H*h(4)+f13(6)	194 200	194 194	194 200	194 194, 194 200, 200 200	194	194	○
I_5	H*h(4)+f13(6)	194 200	194 194	194 200	194 194, 194 200, 200 200	200	200	○
I_6	H*h(4)+f13(6)	194 200	194 194	194 200	194 194, 194 200, 200 200	194	194	○
I_7	H*h(4)+f13(6)	194 200	194 194	194 200	194 194, 194 200, 200 200	200	200	○
I_9	H*h(4)+f13(6)	194 200	194 194	194 200	194 194, 194 200, 200 200	194	200	○
	H*h(4)+f15(5)	194 200	191 194	194 200	194 194, 194 200, 200 200	194	194	○
	H*h(4)+f15(5)	194 200	191 194	194 200	194 194, 194 200, 200 200	194	194	○
	H*h(4)+f15(5)	194 200	191 194	194 200	194 194, 194 200, 200 200	200	200	○
	H*h(4)+f15(5)	194 200	191 194	194 200	194 194, 194 200, 200 200	200	200	○
	H*h(4)+f15(5)	194 200	191 194	194 200	194 194, 194 200, 200 200	194	200	○
	H*h(4)+f15(5)	194 200	191 194	194 200	194 194, 194 200, 200 200	194	194	○
	H*h(4)+f15(5)	194 200	191 194	194 200	194 194, 194 200, 200 200	200	200	○
	H*h(4)+f15(5)	194 200	191 194	194 200	194 194, 194 200, 200 200	194	194	○
	H*h(4)+f15(5)	194 200	191 194	194 200	194 194, 194 200, 200 200	194	194	○
	H*h(4)+f15(5)	194 200	191 194	194 200	194 194, 194 200, 200 200	194	200	○
	H*h(4)+f15(5)	194 200	191 194	194 200	194 194, 194 200, 200 200	194	200	○
	H*h(4)+f15(5)	194 200	191 194	194 200	194 194, 194 200, 200 200	194	200	○
	H*h(4)+f15(5)	194 200	191 194	194 200	194 194, 194 200, 200 200	200	200	○
	H*h(4)+f15(5)	194 200	191 194	194 200	194 194, 194 200, 200 200	194	194	○
	H*h(4)+f15(6)	194 200	191 194	194 200	194 194, 194 200, 200 200	194	194	○
	H*h(4)+f15(6)	194 200	191 194	194 200	194 194, 194 200, 200 200	194	200	○
	H*h(4)+f15(6)	194 200	191 194	194 200	194 194, 194 200, 200 200	194	194	○
	H*h(4)+f15(6)	194 200	191 194	194 200	194 194, 194 200, 200 200	194	200	○
	H*h(4)+f15(6)	194 200	191 194	194 200	194 194, 194 200, 200 200	200	200	○
	H*h(4)+f15(6)	194 200	191 194	194 200	194 194, 194 200, 200 200	200	200	○
	H*h(4)+f15(6)	194 200	191 194	194 200	194 194, 194 200, 200 200	194	194	○
	H*h(4)+f15(6)	194 200	191 194	194 200	194 194, 194 200, 200 200	194	194	○
	H*h(4)+f15(6)	194 200	191 194	194 200	194 194, 194 200, 200 200	200	200	○
	H*h(4)+f15(6)	194 200	191 194	194 200	194 194, 194 200, 200 200	194	200	○
	H*h(4)+f15(6)	194 200	191 194	194 200	194 194, 194 200, 200 200	194	200	○
	H*h(4)+f15(6)	194 200	191 194	194 200	194 194, 194 200, 200 200	194	194	○
	H*h(4)+f15(6)	194 200	191 194	194 200	194 194, 194 200, 200 200	194	200	○
	H*h(4)+f15(6)	194 200	191 194	194 200	194 194, 194 200, 200 200	200	200	○
	H*h(4)+f15(6)	194 200	191 194	194 200	194 194, 194 200, 200 200	194	200	○
	H*h(4)+f15(6)	194 200	191 194	194 200	194 194, 194 200, 200 200	194	194	○
	H*h(4)+f15(6)	194 200	191 194	194 200	194 194, 194 200, 200 200	194	194	○
	H*h(4)+f15(6)	194 200	191 194	194 200	194 194, 194 200, 200 200	200	200	○
	H*h(4)+f15(6)	194 200	191 194	194 200	194 194, 194 200, 200 200	194	194	○
	H*h(4)+f15(6)	194 200	191 194	194 200	194 194, 194 200, 200 200	200	200	○
	H*h(4)+f15(6)	194 200	191 194	194 200	194 194, 194 200, 200 200	194	200	○
	H*h(4)+f15(6)	194 200	191 194	194 200	194 194, 194 200, 200 200	194	194	○
	H*h(4)+f74(4)	194 200	188 212	194 200	194 194, 194 200, 200 200	194	194	○
	H*h(4)+f74(4)	194 200	188 212	194 200	194 194, 194 200, 200 200	200	200	○
	H*h(4)+f74(4)	194 200	188 212	194 200	194 194, 194 200, 200 200	200	200	○
	H*h(4)+f74(4)	194 200	188 212	194 200	194 194, 194 200, 200 200	194	200	○
	H*h(4)+f74(4)	194 200	188 212	194 200	194 194, 194 200, 200 200	200	200	○
	H*h(4)+f74(4)	194 200	188 212	194 200	194 194, 194 200, 200 200	194	194	○
	H*h(4)+f74(4)	194 200	188 212	194 200	194 194, 194 200, 200 200	194	200	○
	H*h(4)+f74(4)	194 200	188 212	194 200	194 194, 194 200, 200 200	194	194	○
	H*h(4)+f74(4)	194 200	188 212	194 200	194 194, 194 200, 200 200	194	200	○
	H*h(4)+f74(4)	194 200	188 212	194 200	194 194, 194 200, 200 200	194	200	○
	H*h(4)+f74(4)	194 200	188 212	194 200	194 194, 194 200, 200 200	200	200	○
	H*h(4)+f74(4)	194 200	188 212	194 200	194 194, 194 200, 200 200	194	194	○
	H*h(4)+f74(4)	194 200	188 212	194 200	194 194, 194 200, 200 200	194	200	○
	H*h(4)+f74(4)	194 200	188 212	194 200	194 194, 194 200, 200 200	194	194	○
	H*h(4)+f74(4)	194 200	188 212	194 200	194 194, 194 200, 200 200	200	200	○
	H*h(4)+f74(4)	194 200	188 212	194 200	194 194, 194 200, 200 200	194	200	○
	H*h(4)+f74(4)	194 200	188 212	194 200	194 194, 194 200, 200 200	194	200	○
	H*h(4)+f74(4)	194 200	188 212	194 200	194 194, 194 200, 200 200	194	200	○
	H*h(4)+f74(4)	194 200	188 212	194 200	194 194, 194 200, 200 200	194	200	○
	H*h(4)+f74(4)	194 200	188 212	194 200	194 194, 194 200, 200 200	194	194	○
	H*h(4)+f74(4)	194 200	188 212	194 200	194 194, 194 200, 200 200	194	194	○
	H*h(4)+f74(4)	194 200	188 212	194 200	194 194, 194 200, 200 200	194	200	○
	H*h(4)+f74(4)	194 200	188 212	194 200	194 194, 194 200, 200 200	194	194	○
	H*h(4)+f74(4)	194 200	188 212	194 200	194 194, 194 200, 200 200	194	194	○
	H*h(4)+f74(5)	194 200	188 212	194 200	194 194, 194 200, 200 200	200	200	○
	H*h(4)+f74(5)	194 200	188 212	194 200	194 194, 194 200, 200 200	194	200	○
	H*h(4)+f74(5)	194 200	188 212	194 200	194 194, 194 200, 200 200	194	200	○
	H*h(4)+f74(5)	194 200	188 212	194 200	194 194, 194 200, 200 200	194	200	○
	H*h(4)+f74(5)	194 200	188 212	194 200	194 194, 194 200, 200 200	194	194	○
	H*h(4)+f74(5)	194 200	188 212	194 200	194 194, 194 200, 200 200	200	200	○
	H*h(4)+f74(5)	194 200	188 212	194 200	194 194, 194 200, 200 200	194	200	○
	H*h(4)+f74(5)	194 200	188 212	194 200	194 194, 194 200, 200 200	194	200	○
	H*h(4)+f74(5)	194 200	188 212	194 200	194 194, 194 200, 200 200	194	200	○
	H*h(4)+f74(5)	194 200	188 212	194 200	194 194, 194 200, 200 200	194	194	○
	H*h(4)+f74(5)	194 200	188 212	194 200	194 194, 194 200, 200 200	194	200	○
	H*h(4)+f74(5)	194 200	188 212	194 200	194 194, 194 200, 200 200	200	200	○
	H*h(4)+f74(5)	194 200	188 212	194 200	194 194, 194 200, 200 200	200	200	○
	H*h(4)+f74(5)	194 200	188 212	194 200	194 194, 194 200, 200 200	194	200	○
	H*h(4)+f74(5)	194 200	188 212	194 200	194 194, 194 200, 200 200	194	194	○
	H*h(4)+f74(5)	194 200	188 212	194 200	194 194, 194 200, 200 200	194	200	○
	H*h(4)+f74(5)	194 200	188 212	194 200	194 194, 194 200, 200 200	194	200	○
	H*h(4)+f74(6)	194 200	188 212	194 200	194 194, 194 200, 200 200	200	200	○
	H*h(4)+f74(6)	194 200	188 212	194 200	194 194, 194 200, 200 200	194	200	○
	H*h(4)+f74(6)	194 200	188 212	194 200	194 194, 194 200, 200 200	200	200	○
	H*h(4)+f74(6)	194 200	188 212	194 200	194 194, 194 200, 200 200	200	200	○
	H*h(4)+f74(6)	194 200	188 212	194 200	194 194, 194 200, 200 200	194	194	○
	H*h(4)+f74(6)	194 200	188 212	194 200	194 194, 194 200, 200 200	194	194	○
	H*h(4)+f74(6)	194 200	188 212	194 200	194 194, 194 200, 200 200	194	200	○
	H*h(4)+f74(6)	194 200	188 212	194 200	194 194, 194 200, 200 200	200	200	○
	H*h(4)+f74(6)	194 200	188 212	194 200	194 194, 194 200, 200 200	200	200	○
	H*h(4)+f74(6)	194 200	188 212	194 200	194 194, 194 200, 200 200	194	200	○
	H*h(4)+f74(6)	194 200	188 212	194 200	194 194, 194 200, 200 200	200	200	○
	H*h(4)+f74(6)	194 200	188 212	194 200	194 194, 194 200, 200 200	194	200	○
	H*h(4)+f74(6)	194 200	188 212	194 200	194 194, 194 200, 200 200	194	194	○
	H*h(4)+f74(6)	194 200	188 212	194 200	194 194, 194 200, 200 200	194	200	○
	H*h(4)+f74(6)	194 200	188 212	194 200	194 194, 194 200, 200 200	194	200	○
	H*h(4)+f74(6)	194 200	188 212	194 200	194 194, 194 200, 200 200	194	200	○
	H*h(4)+f74(6)	194 200	188 212	194 200	194 194, 194 200, 200 200	194	194	○
	H*h(4)+f74(6)	194 200	188 212	194 200	194 194, 194 200, 200 200	200	200	○
	H*h(4)+f74(6)	194 200	188 212	194 200	194 194, 194 200, 200 200	194	194	○
	H*h(4)+f74(6)	194 200	188 212	194 200	194 194, 194 200, 200 200	200	200	○
	H*h(4)+f74(4)	194 200	188 212	194 200	194 194, 194 200, 200 200	194	200	○
	H*h(4)+f74(4)	194 200	188 212	194 200	194 194, 194 200, 200 200	194	200	○
	H*h(4)+f74(4)	194 200	188 212	194 200	194 194, 194 200, 200 200	194	194	○
	H*h(4)+f74(4)	194 200	188 212	194 200	194 194, 194 200, 200 200	194	194	○
	H*h(4)+f74(4)	194 200	188 212	194 200	194 194, 194 200, 200 200	194	200	○
	H*h(4)+f74(4)	194 200	188 212	194 200	194 194, 194 200, 200 200	194	194	○
	H*h(4)+f74(4)	194 200	188 212	194 200	194 194, 194 200, 200 200	194	194	○
	H*h(4)+f74(5)	194 200	188 212	194 200	194 194, 194 200, 200 200	200	200	○
	H*h(4)+f74(5)	194 200	188 212	194 200	194 194, 194 200, 200 200	194	200	○
	H*h(4)+f74(5)	194 200	188 212	194 200	194 194, 194 200, 200 200	194	200	○
	H*h(4)+f74(5)	194 200	188 212	194 200	194 194, 194 200, 200 200	194	200	○
	H*h(4)+f74(5)	194 200	188 212	194 200	194 194, 194 200, 200 200	194	194	○
	H*h(4)+f74(5)	194 200	188 212	194 200	194 194, 194 200, 200 200	200	200	○
	H*h(4)+f74(5)	194 200	188 212	194 200	194 194, 194 200, 200 200	194	200	○
	H*h(4)+f74(5)	194 200	188 212	194 200	194 194, 194 200, 200 200	194	200	○
	H*h(4)+f74(5)	194 200	188 212	194 200	194 194, 194 200, 200 200	194	200	○
	H*h(4)+f74(5)	194 200	188 212	194 200	194 194, 194 200, 200 200	194	194	○
	H*h(4)+f74(5)	194 200	188 212	194 200	194 194, 194 200, 200 200	194	200	○
	H*h(4)+f74(5)	194 200	188 212	194 200	194 194, 194 200, 200 200	200	200	○
	H*h(4)+f74(5)	194 200	188 212	194 200	194 194, 194 200, 200 200	200	200	○
	H*h(4)+f74(5)	194 200	188 212	194 200	194 194, 194 200, 200 200	194	200	○
	H*h(4)+f74(5)	194 200	188 212	194 200	194 194, 194 200, 200 200	194	194	○
	H*h(4)+f74(5)	194 200	188 212	194 200	194 194, 194 200, 200 200	194	200	○
	H*h(4)+f74(5)	194 200	188 212	194 200	194 194, 194 200, 200 200	194	200	○
	H*h(4)+f74(6)	194 200	188 212	194 200	194 194, 194 200, 200 200	200	200	○
	H*h(4)+f74(6)	194 200	188 212	194 200	194 194, 194 200, 200 200	194	200	○
	H*h(4)+f74(6)	194 200	188 212	194 200	194 194, 194 200, 200 200	200	200	○
	H*h(4)+f74(6)	194 200	188 212	194 200	194 194, 194 200, 200 200	200	200	○
	H*h(4)+f74(6)	194 200	188 212	194 200	194 194, 194 200, 200 200	194	194	○
	H*h(4)+f74(6)	194 200	188 212	194 200	194 194, 194 200, 200 200	194	194	○
	H*h(4)+f74(6)	194 200	188 212	194 200	194 194, 194 200, 200 200	194	200	○
	H*h(4)+f74(6)	194 200	188 212	194 200	194 194, 194 200, 200 200	200	200	○
	H*h(4)+f74(6)	194 200	188 212	194 200	194 194, 194 200, 200 200	200	200	○
	H*h(4)+f74(6)	194 200	188 212	194 200	194 194, 194 200, 200 200	194	200	○
	H*h(4)+f74(6)	194 200	188 212	194 200	194 194, 194 200, 200 200	200	200	○
	H*h(4)+f74(6)	194 200	188 212	194 200	194 194, 194 200, 200 200	194	200	○
	H*h(4)+f74(6)	194 200	188 212	194 200	194 194, 194 200, 200 200	194	194	○
	H*h(4)+f74(6)	194 200	188 212	194 200	194 194, 194 200, 200 200	194	200	○
	H*h(4)+f74(6)	194 200	188 212	194 200	194 194, 194 200, 200 200	194	200	○
	H*h(4)+f74(6)	194 200	188 212	194 200	194 194, 194 200, 200 200	194	200	○
	H*h(4)+f74(6)	194 200	188 212	194 200	194 194, 194 200, 200 200	194	194	○
	H*h(4)+f74(6)	194 200	188 212	194 200	194 194, 194 200, 200 200	200	200	○
	H*h(4)+f74(6)	194 200	188 212	194 200	194 194, 194 200, 200 200	194	194	○
	H*h(4)+f74(6)	194 200	188 212	194 200	194 194, 194 200, 200 200	200	200	○

## Sheet: INTflo
Microatelite analyses with 11401m3
no	combination (Egg**sperm or Egg*(Colony 1 sperm+ colony 2sperm))	Egg	A.intermedia sprm allele	Hybrid allele	presumed Hybrid Alleles	Allele 1	Allele 2	Hybrid	Outcross Hybrid eggs*Inermedia sperm	Selfing	Couldn't decide
I1A5	-					383	384
I2172	-					383	383
I3A2	-					379	384
INTflo	-					382	383
Sperm choice experiments (A.intermedia eggx(A.intermedia sperm+Hybrid INTflo sperm) For example, capital I3A2 indicates Eggs of A. intermedia colony number i3a2, i3a2 means sperm of colony i3a2, and (6) indidates sperm concentration. "6" means 10^6 sperm/ml
	combination	Egg	A. intermedia sprem	Hybrid allele	presumed Hybdi alleles	Allele 1	Allele 2	Hybrid	A.intermedia*A.intermedia	Selfing	Couldn't decide
	I1A5*h(6)+i3A2(6)	383	379384	382383	383,382 or 383, 383	383	383	○
	I1A5*h(6)+i3A2(6)	383	379384	382383	383,382 or 383, 383	383	383	○
	I1A5*h(6)+i3A2(6)	383	379384	382383	383,382 or 383, 383	382	383	○
	I1A5*h(6)+i3A2(6)	383	379384	382383	383,382 or 383, 383	383	384		○
	I1A5*h(6)+i3A2(6)	383	379384	382383	383,382 or 383, 383	382	383	○
	I1A5*h(6)+i3A2(6)	383	379384	382383	383,382 or 383, 383	383	383	○
	I1A5*h(6)+i3A2(6)	383	379384	382383	383,382 or 383, 383	383	383	○
	I1A5*h(6)+i3A2(6)	383	379384	382383	383,382 or 383, 383	382	383	○
	I1A5*h(6)+i3A2(6)	383	379384	382383	383,382 or 383, 383	383	384		○
	I1A5*h(6)+i3A2(6)	383	379384	382383	383,382 or 383, 383	383	384		○
	I1A5*h(6)+i3A2(6)	383	379384	382383	383,382 or 383, 383	383	383	○
	I1A5*h(6)+i3A2(6)	383	379384	382383	383,382 or 383, 383	383	383	○
	I2172*h(6)+i3A2(6)	383	379384	382383	383,382 or 383, 383	383	383	○
	I2172*h(6)+i3A2(6)	383	379384	382383	383,382 or 383, 383	383	383	○
	I2172*h(6)+i3A2(6)	383	379384	382383	383,382 or 383, 383	383	383	○
	I2172*h(6)+i3A2(6)	383	379384	382383	383,382 or 383, 383	382	383	○
	I2172*h(6)+i3A2(6)	383	379384	382383	383,382 or 383, 383	383	383	○
	I2172*h(6)+i3A2(6)	383	379384	382383	383,382 or 383, 383	383	383	○
	I2172*h(6)+i3A2(6)	383	379384	382383	383,382 or 383, 383	383	383	○
	I2172*h(6)+i3A2(6)	383	379384	382383	383,382 or 383, 383	382	383	○
	I2172*h(6)+i3A2(6)	383	379384	382383	383,382 or 383, 383	383	383	○
	I2172*h(6)+i3A2(6)	383	379384	382383	383,382 or 383, 383	383	383	○
	I2172*h(6)+i3A2(6)	383	379384	382383	383,382 or 383, 383	382	383	○
	I2172*h(6)+i3A2(6)	383	379384	382383	383,382 or 383, 383	383	383	○
	I2172*h(6)+i3A2(6)	383	379384	382383	383,382 or 383, 383	382	383	○
	I2172*h(6)+i3A2(6)	383	379384	382383	383,382 or 383, 383	382	383	○
	I2172*h(6)+i3A2(6)	383	379384	382383	383,382 or 383, 383	383	383	○
	I2172*h(6)+i3A2(6)	383	379384	382383	383,382 or 383, 383	383	383	○
	I2172*h(6)+i1A5(6)	383	383384	382383	383,382 or 383, 383	383	383				○
	I2172*h(6)+i1A5(6)	383	383384	382383	383,382 or 383, 383	382	383	○
	I2172*h(6)+i1A5(6)	383	383384	382383	383,382 or 383, 383	383	384		○
	I2172*h(6)+i1A5(6)	383	383384	382383	383,382 or 383, 383	382	383	○
	I2172*h(6)+i1A5(6)	383	383384	382383	383,382 or 383, 383	n/a	n/a
	I2172*h(6)+i1A5(6)	383	383384	382383	383,382 or 383, 383	383	383				○
	I2172*h(6)+i1A5(6)	383	383384	382383	383,382 or 383, 383	382	383	○
	I2172*h(6)+i1A5(6)	383	383384	382383	383,382 or 383, 383	382	383	○
	I2172*h(6)+i1A5(6)	383	383384	382383	383,382 or 383, 383	383	383				○
	I2172*h(6)+i1A5(6)	383	383384	382383	383,382 or 383, 383	383	384		○
	I2172*h(6)+i1A5(6)	383	383384	382383	383,382 or 383, 383	383	384		○
	I2172*h(6)+i1A5(6)	383	383384	382383	383,382 or 383, 383	383	383				○
	I2172*h(6)+i1A5(6)	383	383384	382383	383,382 or 383, 383	383	383				○
	I2172*h(6)+i1A5(6)	383	383384	382383	383,382 or 383, 383	383	383				○
	I2172*h(6)+i1A5(6)	383	383384	382383	383,382 or 383, 383	383	383				○
	I2172*h(6)+i1A5(6)	383	383384	382383	383,382 or 383, 383	383	384		○
	I2172*h(6)+i1A5(6)	383	383384	382383	383,382 or 383, 383	383	384		○
	I2172*h(6)+i1A5(6)	383	383384	382383	383,382 or 383, 383	383	383
	I2172*h(6)+i1A5(6)	383	383384	382383	383,382 or 383, 383	382	383	○
	I2172*h(6)+i1A5(6)	383	383384	382383	383,382 or 383, 383	383	384		○
	I2172*h(6)+i1A5(6)	383	383384	382383	383,382 or 383, 383	383	384		○
	I2172*h(6)+i1A5(6)	383	383384	382383	383,382 or 383, 383	383	384		○
	I2172*h(4)+i3A2(6)	383	379384	382383	383,382 or 383, 383	382?	383	○
	I2172*h(4)+i3A2(6)	383	379384	382383	383,382 or 383, 383	385	385				○
	I2172*h(4)+i3A2(6)	383	379384	382383	383,382 or 383, 383	382	383	○
	I2172*h(4)+i3A2(5)	383	379384	382383	383,382 or 383, 383	382	383	○
	I2172*h(4)+i3A2(5)	383	379384	382383	383,382 or 383, 383	383	383	○
	I2172*h(4)+i3A2(5)	383	379384	382383	383,382 or 383, 383	383	383	○
	I2172*h(4)+i3A2(5)	383	379384	382383	383,382 or 383, 383	382	383	○
	I2172*h(4)+i3A2(5)	383	379384	382383	383,382 or 383, 383	382	383	○
	I2172*h(4)+i3A2(5)	383	379384	382383	383,382 or 383, 383	383	383	○
	I2172*h(4)+i3A2(5)	383	379384	382383	383,382 or 383, 383	383	383	○
	I2172*h(4)+i3A2(5)	383	379384	382383	383,382 or 383, 383	383	383	○
	I2172*h(4)+i3A2(5)	383	379384	382383	383,382 or 383, 383	383	383	○
	I2172*h(4)+i3A2(5)	383	379384	382383	383,382 or 383, 383	383	383	○
	I2172*h(4)+i3A2(5)	383	379384	382383	383,382 or 383, 383	383	383	○
	I2172*h(4)+i3A2(5)	383	379384	382383	383,382 or 383, 383	383	383	○
	I2172*h(4)+i3A2(5)	383	379384	382383	383,382 or 383, 383	382	383	○
	I2172*h(4)+i3A2(5)	383	379384	382383	383,382 or 383, 383	383	382	○
	I2172*h(4)+i3A2(4)	383	379384	382383	383,382 or 383, 383	382	383	○
	I2172*h(4)+i3A2(4)	383	379384	382383	383,382 or 383, 383	382	383	○
	I2172*h(4)+i3A2(4)	383	379384	382383	383,382 or 383, 383	382	383	○
	I2172*h(4)+i3A2(4)	383	379384	382383	383,382 or 383, 383	383	383	○
	I2172*h(4)+i3A2(4)	383	379384	382383	383,382 or 383, 383	382	383	○
	I2172*h(4)+i3A2(4)	383	379384	382383	383,382 or 383, 383	383	383	○
